# Supplementary material for: Development of Polymersomes Co-Delivering Doxorubicin and Melittin to Overcome Multidrug Resistance
Source: Molecules. 2023 Jan 21;28(3):1087. doi: 10.3390/molecules28031087 (PMC9920864; doi:10.3390/molecules28031087)
Supplement: Supplementary file 1 [file molecules-28-01087-s001.zip]

Archive with 1 entries (1 files):
- molecules-2153624-supplementary.pdf
